# Supplementary material for: Clinically approved HIF-PHIs modulate redox metabolism, cell growth, and angiogenesis independent of HIF-1α/HIF-2α
Source: Redox Biol. 2026 May 14;94:104206. doi: 10.1016/j.redox.2026.104206 (PMC13208096; doi:10.1016/j.redox.2026.104206)
Supplement: Multimedia component 2 [file mmc2.xlsx]

## Sheet: Sheet1
Top 10 Roxadustat-upregulated pathways independent of HIF-1/2a compared to normoxia
1) Ribosome biogenesis
gene_name	gene_description
NPM1	nucleophosmin 1
RPL7	ribosomal protein L7
RPL38	ribosomal protein L38
DDX18	DEAD-box helicase 18
NPM3	nucleophosmin/nucleoplasmin 3
2) Translation
gene_name	gene_description
EIF2S1	eukaryotic translation initiation factor 2 subunit alpha
MRPL58	mitochondrial ribosomal protein L58
EIF2B3	eukaryotic translation initiation factor 2B subunit gamma
MTIF2	mitochondrial translational initiation factor 2
EIF3M	eukaryotic translation initiation factor 3 subunit M
3) Organophosphate biosynthetic process
gene_name	gene_description
ATP5MC3	ATP synthase membrane subunit c locus 3
CHKA	choline kinase alpha
DHODH	dihydroorotate dehydrogenase (quinone)
FABP5	fatty acid binding protein 5
ACSL1	acyl-CoA synthetase long chain family member 1
4) Mitochondrium organization
gene_name	gene_description
DNA2	DNA replication helicase/nuclease 2
EIF2S1	eukaryotic translation initiation factor 2 subunit alpha
MT-ND5	mitochondrially encoded NADH:ubiquinone oxidoreductase core subunit 5
MT-ND6	mitochondrially encoded NADH:ubiquinone oxidoreductase core subunit 6
NDUFS6	NADH:ubiquinone oxidoreductase subunit S6
5) Ribosomal large subunit biogenesis
gene_name	gene_description
NPM1	nucleophosmin 1
RPL7	ribosomal protein L7
DDX18	DEAD-box helicase 18
EBNA1BP2	EBNA1 binding protein 2
RSL24D1	ribosomal L24 domain containing 1
6) PID MYC ACTIVE PATHWAY
gene_name	gene_description
RCC1	regulator of chromosome condensation 1
EIF2S1	eukaryotic translation initiation factor 2 subunit alpha
NPM1	nucleophosmin 1
PFKM	phosphofructokinase, muscle
PMAIP1	phorbol-12-myristate-13-acetate-induced protein 1
7) Cytosolic tRNA aminoacylation
gene_name	gene_description
GARS1	glycyl-tRNA synthetase
MARS1	methionyl-tRNA synthetase
LARS1	leucyl-tRNA synthetase
YARS	tyrosyl-tRNA synthetase
FARSB	phenylalanyl-tRNA synthetase beta subunit
8) HDR through Single Strand Annealing (SSA)
gene_name	gene_description
DNA2	DNA replication helicase/nuclease 2
ERCC4	ERCC excision repair 4, endonuclease catalytic subunit
MRE11	MRE11 homolog, double strand break repair nuclease
RAD17	RAD17 checkpoint clamp loader component
RBBP8	RB binding protein 8, endonuclease
9) Pyrimidine-containing compound transmembrane transport
gene_name	gene_description
SLC29A1	solute carrier family 29 member 1
SLC29A2	solute carrier family 29 member 2
SLC19A2	solute carrier family 19 member 2
SLC19A3	solute carrier family 19 member 3
SLC25A33	solute carrier family 25 member 33
10) Regulation of cold-induced thermogenesis
gene_name	gene_description
CEBPB	CCAAT/enhancer binding protein beta
FABP5	fatty acid binding protein 5
ACSL1	acyl-CoA synthetase long chain family member 1
GJA1	gap junction protein alpha 1
PPARGC1B	PPARG coactivator 1 beta
Top 10 Roxadustat-upregulated pathways independent of HIF-1/2a compared to hypoxia
1) Translation
gene_name	gene_description
MRPL49	mitochondrial ribosomal protein L49
EIF2S1	eukaryotic translation initiation factor 2 subunit alpha
FAU	FAU, ubiquitin like and ribosomal protein S30 fusion
MRPL58	mitochondrial ribosomal protein L58
RPSA	40S ribosomal protein SA
2) Aerobic respiration and respiratory electron transport
gene_name	gene_description
ATP5F1C	ATP synthase F1 subunit gamma
ATP5F1E	ATP synthase F1 subunit epsilon
ATP5PB	ATP synthase peripheral stalk-membrane subunit b
ATP5MC1	ATP synthase membrane subunit c locus 1
ATP5MC3	ATP synthase membrane subunit c locus 3
3) Mitochondrial translation
gene_name	gene_description
MRPL49	mitochondrial ribosomal protein L49
MRPL58	mitochondrial ribosomal protein L58
NDUFAB1	NADH:ubiquinone oxidoreductase subunit AB1
MRPL33	mitochondrial ribosomal protein L33
MTRF1	mitochondrial translation release factor 1
4) Ribosome biogenesis
gene_name	gene_description
C1QBP	complement C1q binding protein
FAU	FAU, ubiquitin like and ribosomal protein S30 fusion
RPSA	ribosomal protein SA
RPL5	ribosomal protein L5
RPL24	ribosomal protein L24
5) Mitochondrion organization
gene_name	gene_description
TIMM8A	translocase of inner mitochondrial membrane 8A
DNA2	DNA replication helicase/nuclease 2
MT-ND1	mitochondrially encoded NADH:ubiquinone oxidoreductase core subunit 1
MT-ND2	mitochondrially encoded NADH:ubiquinone oxidoreductase core subunit 2
MT-ND4	mitochondrially encoded NADH:ubiquinone oxidoreductase core subunit 4
6) Complex IV assembly
gene_name	gene_description
COX4I1	cytochrome c oxidase subunit 4I1
COX5B	cytochrome c oxidase subunit 5B
COX6A1	cytochrome c oxidase subunit 6A1
COX6C	cytochrome c oxidase subunit 6C
COX7A2	cytochrome c oxidase subunit 7A2
7) RNA modification
gene_name	gene_description
SNRPD1	small nuclear ribonucleoprotein D1 polypeptide
SNRPD2	small nuclear ribonucleoprotein D2 polypeptide
SNRPE	small nuclear ribonucleoprotein polypeptide E
SNRPF	small nuclear ribonucleoprotein polypeptide F
SNRPG	small nuclear ribonucleoprotein polypeptide G
8) Cristae formation
gene_name	gene_description
ATP5F1C	ATP synthase F1 subunit gamma
ATP5F1E	ATP synthase F1 subunit epsilon
ATP5PB	ATP synthase peripheral stalk-membrane subunit b
ATP5MC1	ATP synthase membrane subunit c locus 1
ATP5ME	ATP synthase membrane subunit e
9) Cytochrome complex assembly
gene_name	gene_description
UQCRFS1	ubiquinol-cytochrome c reductase, Rieske iron-sulfur polypeptide 1
COA3	cytochrome c oxidase assembly factor 3
TACO1	translational activator of cytochrome c oxidase I
COA4	cytochrome c oxidase assembly factor 4 homolog
UQCC2	ubiquinol-cytochrome c reductase complex assembly factor 2
10) TRBP containing complex
gene_name	gene_description
RPL7	ribosomal protein L7
RPL15	ribosomal protein L15
RPL19	ribosomal protein L19
RPL21	ribosomal protein L21
RPL27	ribosomal protein L27
Top 10 Roxadustat-downregulated pathways independent of HIF-1/2a compared to normoxia
1) Tube morphogenesis
gene_name	gene_description
ACTG1	actin gamma 1
CTSH	cathepsin H
CFL1	cofilin 1
COL4A2	collagen type IV alpha 2 chain
CTNND1	catenin delta 1
2) Tissue morphogenesis
gene_name	gene_description
ACTB	actin beta
BMPR2	bone morphogenetic protein receptor type 2
COL5A1	collagen type V alpha 1 chain
DAG1	dystroglycan 1
EDN1	endothelin 1
3) Mitotic cell cycle process
gene_name	gene_description
ARF1	ADP ribosylation factor 1
CALM3	calmodulin 3
CCNF	cyclin F
FOXM1	forkhead box M1
HOXA13	homeobox A13
4) Extracellular matrix organization
gene_name	gene_description
COL1A1	collagen type I alpha 1 chain
COL4A1	collagen type IV alpha 1 chain
COL4A5	collagen type IV alpha 5 chain
COL4A6	collagen type IV alpha 6 chain
COL5A1	collagen type V alpha 1 chain
5) Cytoskeleton in muscle cells
gene_name	gene_description
ACTB	actin beta
FMNL1	formin like 1
COL6A1	collagen type VI alpha 1 chain
COL6A2	collagen type VI alpha 2 chain
COL6A3	collagen type VI alpha 3 chain
6) Cell junction organization
gene_name	gene_description
CAST	calpastatin
DLG1	discs large MAGUK scaffold protein 1
EPHB2	EPH receptor B2
EPHB3	EPH receptor B3
LAMA5	laminin subunit alpha 5
7) Focal adhesion
gene_name	gene_description
COL6A1	collagen type VI alpha 1 chain
COL6A2	collagen type VI alpha 2 chain
COL6A3	collagen type VI alpha 3 chain
ELK1	ELK1, ETS transcription factor
GRB2	growth factor receptor bound protein 2
8) Embryonic morphogenesis
gene_name	gene_description
BMPR2	bone morphogenetic protein receptor type 2
CFL1	cofilin 1
ECE1	endothelin converting enzyme 1
FOXI1	forkhead box I1
GATA3	GATA binding protein 3
9) Cell morphogenesis
gene_name	gene_description
ALCAM	activated leukocyte cell adhesion molecule
APLP1	amyloid beta precursor like protein 1
APLP2	amyloid beta precursor like protein 2
EPHB2	EPH receptor B2
EPHB3	EPH receptor B3
10) Positive regulation of locomotion
gene_name	gene_description
ADAM10	ADAM metallopeptidase domain 10
BMPR2	bone morphogenetic protein receptor type 2
CALR	calreticulin
CTSH	cathepsin H
FLNA	filamin A
Top 10 Roxadustat-downregulated pathways independent of HIF-1/2a compared to hypoxia
1) Mitotic cell cycle
gene_name	gene_description
ANK3	ankyrin 3
CALM3	calmodulin 3
CDK11B	cyclin dependent kinase 11B
CDC20	cell division cycle 20
CENPE	centromere protein E
2) Vesicle-mediated transport
gene_name	gene_description
ARF1	ADP ribosylation factor 1
ARF3	ADP ribosylation factor 3
ARF4	ADP ribosylation factor 4
CALM3	calmodulin 3
CALR	calreticulin
3) Regulation of cell cycle process
gene_name	gene_description
ATRX	ATRX, chromatin remodeler
CDK11B	cyclin dependent kinase 11B
CDC20	cell division cycle 20
CCNF	cyclin F
RHOA	ras homolog family member A
4) Actin cytoskeleton organization
gene_name	gene_description
ADD1	adducin 1
ADD2	adducin 2
CALD1	caldesmon 1
CALR	calreticulin
CAPZB	capping actin protein of muscle Z-line beta subunit
5) Signaling by Rho GTPases, Miro GTPases and RHOBTB3
gene_name	gene_description
RHOA	ras homolog family member A
ARHGAP6	Rho GTPase activating protein 6
ARHGAP35	Rho GTPase activating protein 35
MYH9	myosin heavy chain 9
MYH10	myosin heavy chain 10
6) Cell morphogenesis
gene_name	gene_description
ALCAM	activated leukocyte cell adhesion molecule
ANK3	ankyrin 3
COL6A1	collagen type VI alpha 1 chain
DAG1	dystroglycan 1
EFNB3	ephrin B3
7) VEGFA VEGFR2 signaling
gene_name	gene_description
ROCK1	Rho associated coiled-coil containing protein kinase 1
ROCK2	Rho associated coiled-coil containing protein kinase 2
VAV2	vav guanine nucleotide exchange factor 2
MAPKAPK2	mitogen-activated protein kinase-activated protein kinase 2
WASF2	WAS protein family member 2
8) Regulation of chromosome organization
gene_name	gene_description
PARP1	poly(ADP-ribose) polymerase 1
MPLKIP	M-phase specific PLK1 interacting protein
PLK1	polo like kinase 1
MAPK1	mitogen-activated protein kinase 1
UPF1	up-frameshift supressor 1 homolog
9) Chromatin remodeling
gene_name	gene_description
CHD3	chromodomain helicase DNA binding protein 3
CHD4	chromodomain helicase DNA binding protein 4
CREBBP	CREB binding protein
MYO1C	myosin IC
HMGA1	high mobility group AT-hook 1
10) Diseases of signal transduction by GFR and second messengers
gene_name	gene_description
BCL2L1	BCL2 like 1
CBL	Cbl proto-oncogene
FGF1	fibroblast growth factor 1
FGFR4	fibroblast growth factor receptor 4
GAB1	GRB2 associated binding protein 1
