# Supplementary material for: Clinically approved HIF-PHIs modulate redox metabolism, cell growth, and angiogenesis independent of HIF-1α/HIF-2α
Source: Redox Biol. 2026 May 14;94:104206. doi: 10.1016/j.redox.2026.104206 (PMC13208096; doi:10.1016/j.redox.2026.104206)
Supplement: Multimedia component 3 [file mmc3.xlsx]

## Sheet: Sheet1
Top 10 Molidustat-upregulated pathways independent of HIF-1/2a compared to normoxia
1) Neural crest differentiation
gene_name	gene_description
COL2A1	collagen type II alpha 1 chain
DLX5	distal-less homeobox 5
ID4	inhibitor of DNA binding 4, HLH protein
DLL4	delta like canonical Notch ligand 4
2) Neutrophil extracellular trap formation
gene_name	gene_description
PRKCG	protein kinase C gamma
H4C5	H4 clustered histone 5
H4C14	H4 clustered histone 14
H2BC26	H2B clustered histone 26
H2BC18	H2B clustered histone 18
3) Behavior
gene_name	gene_description
ALK	ALK receptor tyrosine kinase
LCN2	lipocalin 2
TMOD1	tropomodulin 1
KAT2B	lysine acetyltransferase 2B
GCNT4	glucosaminyl (N-acetyl) transferase 4, core 2
4) Muscle contraction
gene_name	gene_description
SCN4B	sodium voltage-gated channel beta subunit 4
TMOD1	tropomodulin 1
TNNC2	troponin C2, fast skeletal type
TNNT2	troponin T2, cardiac type
KAT2B	lysine acetyltransferase 2B
5) Fc gamma R-mediated phagocytosis
gene_name	gene_description
FCGR1A	Fc fragment of IgG receptor Ia
PRKCG	protein kinase C gamma
WAS	Wiskott-Aldrich syndrome
PIP5K1B	phosphatidylinositol-4-phosphate 5-kinase type 1 beta
PLA2G4F	phospholipase A2 group IVF
6) Negative regulation of chondrocyte differentiation
gene_name	gene_description
NKX3-2	NK3 homeobox 2
NR5A2	nuclear receptor subfamily 5 group A member 2
CHADL	chondroadherin like
7) Calcineurin-mediated signaling
gene_name	gene_description
NR5A2	nuclear receptor subfamily 5 group A member 2
NR5A1	nuclear receptor subfamily 5 group A member 1
TBC1D10C	TBC1 domain family member 10C
8) Collagen biosynthesis and modifying enzymes
gene_name	gene_description
COL2A1	collagen type II alpha 1 chain
COL4A3	collagen type IV alpha 3 chain
COL11A2	collagen type XI alpha 2 chain
ADAMTS14	ADAM metallopeptidase with thrombospondin type 1 motif 14
9) Signaling by NOTCH1
gene_name	gene_description
DTX1	deltex E3 ubiquitin ligase 1 [Source:HGNC Symbol;Acc:HGNC:3060]
KAT2B	lysine acetyltransferase 2B
DLL4	delta like canonical Notch ligand 4
HDAC10	histone deacetylase 10
10) Striated Muscle Contraction
gene_name	gene_description
TMOD1	tropomodulin 1
TNNC2	troponin C2, fast skeletal type
TNNT2	troponin T2, cardiac type
Top 10 Molidustat-upregulated pathways independent of HIF-1/2a compared to hypoxia
1) Neural crest differentiation
gene_name	gene_description
COL2A1	collagen type II alpha 1 chain
COL11A2	collagen type XI alpha 2 chain
DLL4	delta like canonical Notch ligand 4
DLX5	distal-less homeobox 5
FGFR3	fibroblast growth factor receptor 3
2) Recognition and accociation of DNA glycosylase
gene_name	gene_description
H2BC5	H2B clustered histone 5
H2BC21	H2B clustered histone 21
H4C5	H4 clustered histone 5
H4C14	H4 clustered histone 14
NEIL1	nei like DNA glycosylase 1
3) Collagen fibril organization
gene_name	gene_description
COL2A1	collagen type II alpha 1 chain
COL11A2	collagen type XI alpha 2 chain
CYP1B1	cytochrome P450 family 1 subfamily B member 1
MMP11	matrix metallopeptidase 11
COL5A3	collagen type V alpha 3 chain
4) Mitochondrial translation termination
gene_name	gene_description
ATP6	mitochondrially encoded ATP synthase membrane subunit 6
COX1	cyclooxygenase 1
CYTB	cytochrome b
ND2	mitochondrially encoded NADH dehydrogenase 2
MRPL38	mitochondrial ribosomal protein L38
5) Negative regulation of Notch signaling pathway
gene_name	gene_description
BMP7	bone morphogenetic protein 7
CDK3	cyclin dependent kinase 3
DLX2	distal-less homeobox 2
DLL4	delta like canonical Notch ligand 4
DLK2	delta like non-canonical Notch ligand 2
6) Response to BMP
gene_name	gene_description
BMP7	bone morphogenetic protein 7
COL2A1	collagen type II alpha 1 chain
DLX5	distal-less homeobox 5
EGR1	early growth response 1
ID1	inhibitor of DNA binding 1, HLH protein
7) Chemosensory behavior
gene_name	gene_description
BBS1	Bardet-Biedl syndrome 1
NTRK1	neurotrophic receptor tyrosine kinase 1
PRKCG	protein kinase C gamma
8) Cytokine-mediated signaling pathway
gene_name	gene_description
CCR4	C-C motif chemokine receptor 4
EGR1	early growth response 1
IL3RA	interleukin 3 receptor subunit alpha
SOCS1	suppressor of cytokine signaling 1
TNFRSF25	TNF receptor superfamily member 25
9) Serotonergic synapse
gene_name	gene_description
ALOX12	arachidonate 12-lipoxygenase, 12S type
CYP2D7	cytochrome P450 family 2 subfamily D member 7
CYP2D6	cytochrome P450 family 2 subfamily D member 6
PRKCG	protein kinase C gamma
GNG13	G protein subunit gamma 13
10) Calcineurin-mediated signaling
gene_name	gene_description
NR5A2	nuclear receptor subfamily 5 group A member 2
AKAP5	A-kinase anchoring protein 5
TBC1D10C	TBC1 domain family member 10C
Top 10 Molidustat-downregulated pathways independent of HIF-1/2a compared to normoxia
1) Positive regulation of cell migration
gene_name	gene_description
CSF2	colony stimulating factor 2
EDN1	endothelin 1
FGF1	fibroblast growth factor 1
IGFBP5	insulin like growth factor binding protein 5
SERPINE1	serpin family E member 1
2) NABA CORE MATRISOME
gene_name	gene_description
COL5A2	collagen type V alpha 2 chain
IGFBP5	insulin like growth factor binding protein 5
RELN	reelin
MGP	matrix Gla protein
SPARC	secreted protein acidic and cysteine rich
3) Cellular response to xenobiotic stimulus
gene_name	gene_description
AOX1	aldehyde oxidase 1
EDN1	endothelin 1
ITGB3	integrin subunit beta 3
ABCC9	ATP binding cassette subfamily C member 9
ANKRD1	ankyrin repeat domain 1
4) Regulation of chemotaxis
gene_name	gene_description
EDN1	endothelin 1
FGF1	fibroblast growth factor 1
CXCL8	C-X-C motif chemokine ligand 8
TNFAIP6	TNF alpha induced protein 6
CCL26	C-C motif chemokine ligand 26
5) Alcohol biosynthetic process
gene_name	gene_description
CYP24A1	cytochrome P450 family 24 subfamily A member 1
FDPS	farnesyl diphosphate synthase
HSD17B7	hydroxysteroid 17-beta dehydrogenase 7
SPTSSB	serine palmitoyltransferase small subunit B
6) Regulation of inflammatory response
gene_name	gene_description
SERPINE1	serpin family E member 1
TNFAIP6	TNF alpha induced protein 6
PLK2	polo like kinase 2
IL20RB	interleukin 20 receptor subunit beta
IL33	interleukin 33
7) NABA MATRISOME ASSOCIATED
gene_name	gene_description
CSF2	colony stimulating factor 2
FGF1	fibroblast growth factor 1
CCL26	C-C motif chemokine ligand 26
FST	follistatin
CXCL8	C-X-C motif chemokine ligand 8
8) Glucocorticoid receptor pathway
gene_name	gene_description
MGAM	maltase-glucoamylase
PLK2	polo like kinase 2
ANKRD1	ankyrin repeat domain 1
9) PID AVB3 INTEGRIN PATHWAY
gene_name	gene_description
COL5A2	collagen type V alpha 2 chain
ITGB3	integrin subunit beta 3
EDIL3	EGF like repeats and discoidin domains 3
10) Tissue morphogenesis
gene_name	gene_description
EDN1	endothelin 1
FGF1	fibroblast growth factor 1
IGFBP5	insulin like growth factor binding protein 5
KRT15	keratin 15
FST	follistatin
Top 10 Molidustat-downregulated pathways independent of HIF-1/2a compared to hypoxia
1) Cholesterol metabolism with Bloch and Kandutsch Russel pathways
gene_name	gene_description
ACAT2	acetyl-CoA acetyltransferase 2
CYP51A1	cytochrome P450 family 51 subfamily A member 1
FDPS	farnesyl diphosphate synthase
HMGCS1	3-hydroxy-3-methylglutaryl-CoA synthase 1
SCD	stearoyl-CoA desaturase
2) Regulation of MITF-M-dependent genes involved in ECM, adhesion and EMT
gene_name	gene_description
SERPINE1	serpin family E member 1
SOX2	SRY-box 2
EDIL3	EGF like repeats and discoidin domains 3
3) Regulation of inflammatory response
gene_name	gene_description
IDO1	indoleamine 2,3-dioxygenase 1
PSMA6	proteasome subunit alpha 6
ADAMTS12	ADAM metallopeptidase with thrombospondin type 1 motif 12
IL33	interleukin 33
IL22RA2	interleukin 22 receptor subunit alpha 2
4) Response to muscle stretch
gene_name	gene_description
EDN1	endothelin 1
SLC8A1	solute carrier family 8 member A1
ANKRD1	ankyrin repeat domain 1
5) NLS-bearing protein import into nucleus
gene_name	gene_description
INSIG1	insulin induced gene 1
RGPD5	RANBP2-like and GRIP domain containing 5
KPNA7	karyopherin subunit alpha 7
6) Sensory organ morphogenesis
gene_name	gene_description
COL5A2	collagen type V alpha 2 chain
INSIG1	insulin induced gene 1
SPARC	secreted protein acidic and cysteine rich
ATP8A2	ATPase phospholipid transporting 8A2
FAT3	FAT atypical cadherin 3
7) Positive regulation of cell migration
gene_name	gene_description
CSF2	colony stimulating factor 2
EDN1	endothelin 1
FGF1	fibroblast growth factor 1
IGFBP5	insulin like growth factor binding protein 5
RELN	reelin
8) Skeletal system development
gene_name	gene_description
CBS	cystathionine-beta-synthase
FST	follistatin
HSD17B7	hydroxysteroid 17-beta dehydrogenase 7 pseudogene 2
INSIG1	insulin induced gene 1
ADAMTS12	ADAM metallopeptidase with thrombospondin type 1 motif 12
9) Glucocorticoid receptor pathway
gene_name	gene_description
MGAM	maltase-glucoamylase
PLK2	polo like kinase 2
ANKRD1	ankyrin repeat domain 1
10) NABA CORE MATRISOME
gene_name	gene_description
COL5A2	collagen type V alpha 2 chain
IGFBP5	insulin like growth factor binding protein 5
RELN	reelin
SPARC	secreted protein acidic and cysteine rich
EDIL3	EGF like repeats and discoidin domains 3
